# Supplementary material for: Overexpression of Poplar PtrWRKY89 in Transgenic Arabidopsis Leads to a Reduction of Disease Resistance by Regulating Defense-Related Genes in Salicylate- and Jasmonate-Dependent Signaling
Source: PLoS One. 2016 Mar 28;11(3):e0149137. doi: 10.1371/journal.pone.0149137 (PMC4809744; doi:10.1371/journal.pone.0149137)
Supplement: S1 Table — (XLSX) [file pone.0149137.s005.xlsx]

## Sheet: Sheet1
S5 Table. Primers for semi-qRT-PCR and qRT-PCR in this study.
Botrytis-actF-q	5’CGCCCCTGCATTCTACGTCTC3’
Botrytis-actR-q	5’CCATGTCAACACGAGCAATGG3’
PtrWRKY89-SL-F	5'CAGTTCTTGACACCCACCACTC3'
PtrWRKY89-SL-R	5'GGAAAATACAAAGAGGCTGC3'
ICS1-q-F	5'TCAGCTCTAGTCGAAAAGGGTC3'
ICS1-q-R	5'GGTAACAGAGAACCATGATGTC3'
CPR5-q-F	5'ACGATCATCAGGTACGAAGC3'
CPR5-q-R	5'AGCCAGAGTTTGCCATCACC3'
PAD4-q-F	5'TGGGCTAAGCTTGAGCAAG3'
PAD4-q-R	5'CGCATAACTCTCGAATGGAAC3'
EDS1-q-R	5'AGTCTCGCAGAGGAGAATGC3'
EDS1-q-F	5'AAGGGATGCTTGGAGAATGG3'
MYB44-q-F	5'CCTATCGAAACGTCGTCTTC3'
MYB44-q-R	5'TTCGTTGACTCGTGGCTACG3'
NPR1-q-F	5'TCCCTGACAGATTCGACTTC3'
NPR1-q-R	5'GCAAGAGTCTCACCGACGAC3'
PR1-q-F	5’CTAACTACAACTACGCTGCGAAC3’
PR1-q-R	5'TTCATTAGTATGGCTTCTCGTTCA3'
PR2-q-F	5’TACAGAGATGGTGTCAGATTCC3’
PR2-q-R	5'ATACTCATCCCTGAACCTTCCTT3'
PR5-q-R	5'AGTTAGCTCCGGTACAAGTG3'
PR5-q-F	5’GCTTAAGGTCATGGATCAGAAC3’
AOS-q-F	5'TGTGTTGTGGTCGAATGGAC3'
AOS-q-R	5'CTTGGCTCCTAAAAGCTAGC3'
JAR1-q-F	5'GCCTTGGAGCTGAGAGTTGTCG3'
JAR1-q-R	5'CGCTGTGCTGAAGTAGCTACTC3'
JAZ1-q-F	5’GCAAACCAAGTTCCTCATCC3’
JAZ1-q-R	5’AGACGCTTTGGCTGGATCG3’
JAZ2-q-F	5’CTCTTTAGCCTGCGAACTCC3’
JAZ2-q-R	5’GCTTCAGCTGAACCGTCTATTTG3’
JAZ9-q-F	5’GAGAGGCTTATGAGTGCAATG3’
JAZ9-q-R	5’CTAACGTCTTCTCCTGCTCG3’
JAZ10-q-F	5’AGAAGGAGATCTTCCCATCG3’
JAZ10-q-R	5’CCGATGTCGGATAGTAAGGAG3’
COI1-q-F	5’GAGCTGATTCCATCAAGAAGAG3’
COI1-q-R	5’CATATTGGCTCCTTCAGGACTC3’
MYC2-q-F	5’GGAGATATGTCGTCTTCGTG3’
MYC2-q-R	5’CTAATCATTGCGTCCCAACC3’
ERF1-q-F	5’TCGATGAGACGGAGAATGAC3’
ERF1-q-R	5’GCTCCTCAAGGTACTGTTCTCC3’
ORA59-q-F	5’TTCCCCGGAGAACTCTTCTT3’
ORA59-q-R	5’TCCGGAGAGATTCTTCAACG3’
PDF1.2-q-F	5’CCATCATCACCCTTATCTTCG3’
PDF1.2-q-R	5’CTGATTCTTGCATGCATTACTG3’
GUS-q-F	5’CAGTTCAGTTCGTTGTTCACAC3’
GUS-q-R	5’TTCGATGCGGTCACTCATTAC3’
18S-F	5’GGCATGGAAGGTGATGCAGATC3’
18S-R	5’CTGTGTCAAACAAGAACTTGTCC3’
AtUBC-q-F	5’CTGCGACTCAGGGAATCTTCTAA3’
AtUBC-q-R	5’TTGTGCCATTGAATTGAACCC3’
PtrWRKY89-q-F	5’TCCAACGATCCACAATAACC3’
PtrWRKY89-q-R	5’TAAAACATCACCGCCGTCTC3’
AtPAL3-RT-F	5'GCTCATGTCAACGACTTACTTG3'
AtPAL3-RT-R	5'AGTTCATTCCGCACAAACC3'
AtPAL1-RT-F	5'TACTACTGGAGTCAATGGTG3'
AtPAL1-RT-R	5'AACATATTGGAATGGGAGCT3'
AtPAL2-RT-F	5'GTTCCTTGTGGGGATATGTC3'
AtPAL2-RT-R	5'TTAGCAAATCGGAATCGGAG3'
AtPAL4-RT-F	5'ATCAGCAGTGAGTCAGGTGG3'
AtPAL4-RT-R	5'CTTGAGACATTCCAACAACG3'
AtEDR1-RT-F	5'GCTTACACACCAGTACACCGAC3'
AtEDR1-RT-R	5'AGCACTTCCGTCAGCTGAGC3'
AtTGA5-RT-F	5’CTCAAGCTCTGGAGACCAAG3’
AtTGA5-RT-R	5’CAAGAAACATCTCTCAGCTG3’
AtTGA6-RT-F	5’GATGCAGAACACTCACGATG3’
AtTGA6-RT-R	5’GAAACATCGCTCAGCTGGTG3’
AtWRKY60-RT-F	5'CCCAATTGGACTCAGTCTCG3'
AtWRKY60-RT-R	5'CTATCAATCTCCCGGAAATAGC3'
AtGRX480-RT-F	5’ATAACATGACGACAACCGTC3’
AtGRX480-RT-R	5’CCTTGAACTCCAATATTCTC3’
AtVSP1-RT-F	5'TTGACCTAGACGACACTCTCCTC3'
AtVSP1-RT-R	5'TTCCTAACCTTTGACTTGTACACC3'
AtVSP2-RT-F	5'CTTGATCACTTCCAAACAGTACC3'
AtVSP2-RT-R	5'GGGTATCCTCAACCAAATCAG3'
AtCOR1-RT-F	5'GTTACATTCTTGTAGCCCCACAG3'
AtCOR1-RT-R	5'TTTCTTTGCCCATTCTTACACAT3'
